# Supplementary material for: Producing or reproducing reasoning? Socratic dialog is very effective, but only for a few
Source: PLoS One. 2017 Mar 23;12(3):e0173584. doi: 10.1371/journal.pone.0173584 (PMC5363905; doi:10.1371/journal.pone.0173584)
Supplement: S1 File — All the responses and demographic information of participants. (XLS) [file pone.0173584.s001.xls]

## Sheet: Sheet1
SUBJECT	Age	Gender	Problem A	Problem B	Problem C	Problem D	Problem E	Problem F	Problem G	Problem H	Problem I
101	16	F	Says that is is the square root of 8, but does not show it in the draw	Says that is is the square root of 2, but does not show it in the draw	Draws a 2-times-4 triangle (b*h)	Says that is is the square root of 32, but does not show it in the draw	Draws a 2-times-4 rectangle	Draws a 2-times-2 square	Does not do it or it is so incomplete that we can not understand it	Side = 4	Says that is is the square root of 20 or 2-times-square(5), but does not show it in the draw
102	15	F	Side = 4	Side = 1	Draws any triangle	Side = 16	Draws any rectangle	Builds a rectangle with two half squares	Does not do it or it is so incomplete that we can not understand it	Side = 8 (4 original sides)	Draws any square
103	17	F	Side = 4	Can not answer	Draws a 2-times-4 triangle (b*h)	Draws a bigger square	Draws a 2-times-4 rectangle	Draws any rectangle	Suggest to isolate the trees but does not explain how to duplicate	Side = 4	Draws a bigger square
104	17	F	Draws a square that seems to have side = 4	Draws a square that seems to have side = 1	Draws a square	Side = 16	Draws 2 squares that share one side	Builds a rectangle with two parts of the square (not halfs)	Says it is impossible	Draws a square bigger than 16	Tries to do it graphically using squares and rectangles
105	17	F	Draws a square that seems to have side = 4	Draws a 2-times-1 rectangle	Draws a triangle with the same perimeter than the square	Can not answer (but tries)	Draws 2 squares that share one side	Draws a 1-times-4 rectangle	Says it is impossible	Side = 4	Tries to do it graphically using squares and rectangles
106	17	F	Draws a square that seems to have side = 4	Can not answer	Draws a 2-times-4 triangle (b*h)	Draws a bigger square	Draws a 2-times-4 rectangle	Draws a 2-times-2 square	Says it is impossible	Side = 4	Draws a bigger square
107	14	M	Side = 4	Draws a triangle of area = 2	Draws a 2-times-2 triangle (b*h)	Draws a 4-times-8 rectangle	Draws 2 squares that share one side	Builds a rectangle with two half squares	Draws a rectangle of double the area	Side = 4	Does not answer
108	16	F	Says that is is the square root of 8, but does not show it in the draw	Says that is is the square root of 2, but does not show it in the draw	Draws a 2-times-1 triangle (b*h)	Side = 4	Draws a 2-times-4 rectangle	Draws a 1-times-4 rectangle	Draws a rectangle of double the area	Side = 4	Says that is is the square root of 20 or 2-times-square(5), but does not show it in the draw
109	17	F	Draws a slightly bigger square	Side-times-side = 2. But nothing more.	Draws any triangle	Draws a bigger square	Draws any rectangle	Can not answer	Says it is impossible	Draws a square that seems bigger than 16	Draws a bigger square
110	16	M	Can not answer	Draws a square that seems to have side = 1	Draws any triangle	Can not answer (but tries)	Does not answer	Builds a rectangle with two half squares	Does not do it or it is so incomplete that we can not understand it	Does not answer	Does not answer
111	15	M	Says that is is the square root of 8, but does not show it in the draw	Says that is is the square root of 2, but does not show it in the draw	Draws a 2-times-4 triangle (b*h)	Says that is is the square root of 32, but does not show it in the draw	Draws a 1-times-8 rectangle	Draws a 2-times-2 square	Does not do it or it is so incomplete that we can not understand it	Side = 4	Says that is is the square root of 20 or 2-times-square(5), but does not show it in the draw
112	15	F	Side = 4	Draws a 2-times-1 rectangle	Draws a specific triangle, non of the previous length sides	Draws a 2-times-4 rectangle	Draws a 2-times-4 rectangle	Draws a 1-times-4 rectangle	Draws a rectangle of double the area	Side = 4	Does not answer
113	17	F	Draws a square that seems to have side = 4	Draws a slightly smaller square (but bigger than 1)	Draws a triangle that seems to be 2-times-4	Can not answer	Draws any rectangle	Draws a 1-times-4 rectangle	Says it is impossible	Does not answer	Does not answer
114	16	M	Draws a 2-times-4 rectangle	Draws a 2-times-1 rectangle	Draws a specific triangle, non of the previous length sides	Draws a 2-times-4 rectangle	Draws a 2-times-4 rectangle	Draws a 1-times-4 rectangle	Doubles the volume	Side = 4	Does not answer
115	14	M	Side = 4	Side = 1	Draws a 2-times-2 triangle (b*h)	Side = 16	Does not answer	Draws a 1-times-3 rectangle	Suggest to isolate the trees but does not explain how to duplicate	Side = 8 (4 original sides)	Side = 10
116	15	M	Can not answer	Draws a square that seems to have side = 1	Joins both halfs (triangles) of the original square	Guess a specific number between 5 and 6	Draws 2 squares that share one side	Draws a 1-times-4 rectangle	Turns the pool 45º and doubles the area	Draws a square that seems bigger than 16	Does not answer
117	14	M	Side = 4	Side = 1	Draws any triangle	Draws a bigger square	Draws a 2-times-4 rectangle	Builds a rectangle with two half squares	Draws a cross of doble the area	Side = 8 (4 original sides)	Draws a bigger square
118	17	F	Draws a square that seems to have side = 4	Draws a square that seems to have side = 1	Can not answer	Can not answer	Draws 2 squares that share one side	Draws a 1-times-3 rectangle	Suggest to isolate the trees but does not explain how to duplicate	Does not answer	Does not answer
119	15	NaN	Draws a square that seems to have side = 4	Draws a square that seems to have side = 1	Draws a n equilateral triangle of side = 2	Draws a bigger square	Draws an equilateral triangle of side = 4	Draws an equilateral triangle of side = 2	Says it is impossible	Side = 8 (4 original sides)	Side = 10
122	15	F	Draws a square that seems to have side = 4	Draws a square that seems to have side = 1	Draws a 2-times-4 triangle (b*h)	Draws a bigger square	Draws a 2-times-4 rectangle	Draws a 1-times-4 rectangle	Says it is impossible	Side = 8 (4 original sides)	Draws a bigger square
123	16	F	Side = 4	Draws a square that seems to have side = 1	Can not answer	Side = 16	Draws a 3-times-6 rectangle	Draws a 1-times-4 rectangle	Says it is impossible	Draws a square bigger than 16	Side = 5
124	17	F	Side = 4	Draws a 2-times-1 rectangle	Draws a 2-times-2 triangle (b*h)	Draws a bigger square	Draws a 2-times-4 rectangle	Draws a 1-times-4 rectangle	Says it is impossible	Side = 4	Side = 5
125	16	F	Side = 4	Side = 1	Draws a n equilateral triangle of side = 2	Draws a bigger square	Draws 2 squares that share one side	Draws a rectangle that seems to have area = 4	Says it is impossible	Side = 8 (4 original sides)	Side = 5
126	15	M	Draws a square that seems to have side = 4	Draws a square that seems to have side = 1	Draws a triangle that seems to be 2-times-4	Draws a bigger square	Draws a 2-times-8 rectangle	Builds a rectangle with two parts of the square (not halfs)	Says it is impossible	Side = 8 (4 original sides)	Draws a bigger square
127	17	M	Side = 4	Side = 1	Joins both halfs (triangles) of the original square	Draws a 2-times-4 rectangle	Draws 2 squares that share one side	Builds a rectangle with two half squares	Suggest to isolate the trees but does not explain how to duplicate	Side = 4	Bisects the side between 4 and 5
128	17	M	Draws a square that seems to have side = 4	Draws a square that seems to have side = 1	Joins both halfs (triangles) of the original square	Draws a bigger square	Draws 2 squares that share one side	Builds a rectangle with two parts of the square (not halfs)	Suggest to isolate the trees but does not explain how to duplicate	Side = 8 (4 original sides)	Side = 10
129	16	M	Says that is is the square root of 8, but does not show it in the draw	Says that is is the square root of 2, but does not show it in the draw	Draws a 2-times-4 triangle (b*h)	Says that is is the square root of 32, but does not show it in the draw	Draws 2 squares that share one side	Draws a 1-times-4 rectangle	Does not do it or it is so incomplete that we can not understand it	Side = 4	Says that is is the square root of 20 or 2-times-square(5), but does not show it in the draw
130	17	M	Side = 4	Side = 1	Draws a n equilateral triangle of side = 2	Side = 16	Draws a 1-times-4 rectangle	Draws a 2-times-2 square	Doubles the volume	Draws a square formed of 4 squares	Draws a 4-times-5 rectangle
131	14	M	Side = 4	Side = 1	Draws a n equilateral triangle of side = 2	Draws a 4-times-8 rectangle	Draws 2 squares that share one side	Draws a 2-times-2 square	Says it is impossible	Draws a square formed of 4 squares	Side = 5
132	17	M	Draws a square that seems to have side = 4	Says that is is the square root of 2, but does not show it in the draw	Joins both halfs (triangles) of the original square	Says that is is four times the square root of 2, but does not show it in the draw	Draws 2 squares that share one side	Draws a 1-times-4 rectangle	Suggest to isolate the trees but does not explain how to duplicate	Side = 4	Says that is is the square root of 20 or 2-times-square(5), but does not show it in the draw
133	16	F	Draws a 2-times-4 rectangle	Says that is is the square root of 2, but does not show it in the draw	Joins both halfs (triangles) of the original square	Guess a specific number between 5 and 6	Draws a 2-times-4 rectangle	Draws a 1-times-4 rectangle	Says it is impossible	Side = 4	Tries to do it graphically using squares and rectangles
134	14	F	Can not answer	Can not answer	Joins both halfs (triangles) of the original square	Can not answer	Draws 2 squares that share one side	Draws a 1-times-4 rectangle	Says it is impossible	Side = 4	Does not answer
135	14	M	Side = 4	Side = 1	Draws a triangle with the same perimeter than the square	Side = 16	Draws a 3-times-5 rectangle	Draws a 2.5-times-1.5 rectangle	Changes the location of the pool.	Side = 8 (4 original sides)	Side = 10
136	16	M	Guess a specific number between 2 and 3	Guess a specific number between 1 and 2	Draws a specific triangle, non of the previous length sides	Guess a specific number between 5 and 6	Draws a 2-times-4 rectangle	Draws a 1-times-4 rectangle	Suggest to isolate the trees but does not explain how to duplicate	Side = 4	Guess a number between 4 and 5
137	14	M	Guess a specific number between 2 and 3	Guess a specific number between 1 and 2	Draws a 2-times-4 triangle (b*h)	Can not answer (but tries)	Draws a 2-times-4 rectangle	Draws a 1-times-4 rectangle	Says it is impossible	Side = 4	Does not answer
138	15	M	Side = 4	Can not answer	Draws a square	Side = 8	Draws 2 squares that share one side	Draws a 1-times-4 rectangle	Suggest to isolate the trees but does not explain how to duplicate	Side = 4	Tries to do it graphically using squares and rectangles
139	16	F	Side = 4	Side = 1	Draws a square	Draws a bigger square	Draws a 4-times-4 square	Draws a 2-times-2 square	Draws a rectangle of double the area	Draws a square bigger than 16	Draws a bigger square
140	16	F	Side = 4	Side = 1	Draws a specific triangle, non of the previous length sides	Side = 8	Draws any rectangle	Draws a 2-times-2 square	Suggest to isolate the trees but does not explain how to duplicate	Side = 8 (4 original sides)	Draws a bigger square
141	16	M	Draws a slightly bigger square	Draws a square that seems to have side = 1	Draws a specific triangle, non of the previous length sides	Draws a bigger square	Draws 2 squares that share one side	Draws a rectangle that seems to have area = 4	Suggest to isolate the trees but does not explain how to duplicate	Draws a square formed of 4 squares	Draws a 4-times-5 rectangle
142	16	F	Draws a square that seems to have side = 4	Side = 1	Joins both halfs (triangles) of the original square	Side = 16	Draws 2 squares that share one side	Builds a rectangle with two half squares	Suggest to isolate the trees but does not explain how to duplicate	Side = 8 (4 original sides)	Side = 10
201	17	F	Side = 4	Side = 1	Draws a triangle of half a 4-times-4 square	Draws a bigger square	Draws 2 squares that share one side	Builds a rectangle with two half squares	Turns the pool 45º and doubles the area	Draws a square formed of 4 squares	Side = 10
202	16	F	Side = 4	Guess a specific number between 1 and 2	Draws a 1-times-4 triangle (b*h)	Draws a triangle or paralelogram	Draws a 1-times-4 rectangle	Draws a rectangle that seems to have area = 2-times-1	Says it is impossible	Side = 4	Side = 10
203	16	M	Draws a slightly bigger square	Side-times-side = 2. But nothing more.	Draws any triangle	Side = 8	Draws a 2-times-4 rectangle	Draws a 1-times-4 rectangle	Suggest to isolate the trees but does not explain how to duplicate	Draws a square formed of 4 squares	Draws a bigger square
204	17	F	Performs the Meno procedure complete	Says that is is the square root of 2, but does not show it in the draw	Joins both halfs (triangles) of the original square	Marca diagonales, usa Menon correctamente	Draws 2 squares that share one side	Draws a 2-times-2 square	Doubles the volume	Draws a square formed of 4 squares	Says that is is the square root of 20 or 2-times-square(5), but does not show it in the draw
205	17	M	Side = 4	Draws a triangle of area = 2	Joins both halfs (triangles) of the original square	Side = 2	Draws 2 squares that share one side	Draws a 2-times-2 square	Draws a cross of doble the area	Draws a square formed of 4 squares	Does not answer
206	16	F	Side = 4	Side = 1	Draws a n equilateral triangle of side = 2	Side = 16	Draws 2 squares that share one side	Draws a 1-times-4 rectangle	Says it is impossible	Side = 4	Side = 10
207	14	F	Performs the Meno procedure complete	The diagonal of the new square is the side of the original square	Draws a 2-times-4 triangle (b*h)	Draws a 4-times-6 rectangle	Draws a 2-times-4 rectangle	Draws a 2.5-times-1.5 rectangle	Draws a rectangle of double the area	Side = 4	Tries to do it graphically using squares and rectangles
208	16	F	Draws a line parallel to the diagonal of the square	Performs the Meno procedure complete but 'backwards'	Draws a 2-times-2 triangle (b*h)	Can not answer (but tries)	Draws a 2-times-4 rectangle	Draws a 2-times-2 square	Turns the pool 45º and doubles the area	Draws a square formed of 4 squares	Draws a bigger square
209	15	M	Performs the Meno procedure complete	Performs the Meno procedure complete but 'backwards'	Draws a 2-times-4 triangle (b*h)	Marca diagonales, usa Menon correctamente	Draws a triangle of area = 8	Draws a 1-times-4 rectangle	Turns the pool 45º and doubles the area	Draws a square formed of 4 squares	Tries to do it graphically using squares and rectangles
210	15	F	Performs the Meno procedure complete	Performs the Meno procedure complete but 'backwards'	Joins both halfs (triangles) of the original square	Draws a triangle or paralelogram	Draws 2 squares that share one side	Builds a rectangle with two half squares	Says it is impossible	Draws a square formed of 4 squares	Tries to do it graphically using squares and rectangles
211	17	F	Draws a square that seems to have side = 4	Performs the Meno procedure complete but 'backwards'	Draws a specific triangle, non of the previous length sides	Side = 8	Draws a 2-times-8 rectangle	Draws a 1-times-4 rectangle	Says it is impossible	Side = 8 (4 original sides)	Tries to do it graphically using squares and rectangles
212	14	M	Side = 4	Side = 1	Draws a 2-times-2 triangle (b*h)	Draws a bigger square	Draws a 2-times-4 rectangle	Draws a 1-times-4 rectangle	Doubles the volume	Draws a square of area = 8	Does not answer
213	16	M	Says that is is the square root of 8, but does not show it in the draw	Draws a slightly bigger square	Draws a triangle that seems to be 2-times-4	Says that is is the square root of 32, but does not show it in the draw	Draws a 2-times-4 rectangle	Draws a rectangle that seems to have area = 4	Says it is impossible	Side = 4	Side = 5
214	17	F	Says that is is the square root of 8, but does not show it in the draw	Says that is is the square root of 2, but does not show it in the draw	Draws a 2-times-4 triangle (b*h)	Side = 4	Draws 2 squares that share one side	Draws a 1-times-4 rectangle	Says it is impossible	Side = 4	Says that is is the square root of 20 or 2-times-square(5), but does not show it in the draw
215	16	M	Performs the Meno procedure complete	Draws a triangle of area = 2	Joins both halfs (triangles) of the original square	Side = 4	Draws 2 squares that share one side	Draws a 1-times-4 rectangle	Doubles the volume	Draws a square bigger than 16	Tries to do it graphically using squares and rectangles
216	17	M	Draws only the diagonal as the side of the new square	Performs the Meno procedure complete but 'backwards'	Joins both halfs (triangles) of the original square	Marca diagonales, usa Menon correctamente	Draws 2 squares that share one side	Draws a 1-times-4 rectangle	Says it is impossible	Side = 4	Says that is is the square root of 20 or 2-times-square(5), but does not show it in the draw
217	16	M	Guess a specific number between 2 and 3	Guess a specific number between 1 and 2	Draws a 2-times-2 triangle (b*h)	Side = 4	Draws 2 squares that share one side	Draws a 2-times-4 rectangle	Says it is impossible	Side = 4	Tries to do it graphically using squares and rectangles
221	15	M	Performs the Meno procedure complete	Performs the Meno procedure complete but 'backwards'	Joins both halfs (triangles) of the original square	Marca diagonales, usa Menon correctamente	Draws 2 squares that share one side	Draws a rectangle that seems to have area = 2-times-1	Says it is impossible	Draws a square formed of 4 squares	Does not answer
222	15	F	Can not answer	Performs the Meno procedure complete but 'backwards'	Draws any triangle	Draws a 4-times-6 rectangle	Draws 2 squares that share one side	Draws a 1-times-3 rectangle	Says it is impossible	Side = 4	Draws a bigger square
223	15	F	Performs the Meno procedure complete	The diagonal of the new square is the side of the original square	Draws a triangle with the same perimeter than the square	Guess a specific number between 5 and 6	Draws 2 squares that share one side	Draws a 1-times-4 rectangle	Suggest to isolate the trees but does not explain how to duplicate	Side = 4	Bisects the side between 4 and 5
224	17	M	Draws a 2-times-4 rectangle	Side = 1	Draws a 2-times-2 triangle (b*h)	Side = 4	Draws a 2-times-4 rectangle	Draws a 1-times-4 rectangle	Suggest to isolate the trees but does not explain how to duplicate	Draws a square bigger than 16	Draws a 4-times-5 rectangle
225	16	F	Performs the Meno procedure complete	Performs the Meno procedure complete but 'backwards'	Draws any triangle	Marca diagonales, usa Menon correctamente	Draws 2 squares that share one side	Draws a 1-times-3 rectangle	Turns the pool 45º and doubles the area	Side = 4	Draws any square
226	15	M	Performs the Meno procedure complete	Performs the Meno procedure complete but 'backwards'	Draws a 2-times-4 triangle (b*h)	Marca diagonales, usa Menon correctamente	Draws a 2-times-4 rectangle	Builds a rectangle with two half squares	Does not do it or it is so incomplete that we can not understand it	Draws a square formed of 4 squares	Does not answer
227	15	F	Draws a 2-times-4 rectangle	Draws a 2-times-1 rectangle	Can not answer	Draws a 4-times-6 rectangle	Draws a 2-times-4 rectangle	Draws a 1-times-3 rectangle	Says it is impossible	Side = 4	Does not answer
228	15	M	Performs the Meno procedure complete	Performs the Meno procedure complete but 'backwards'	Draws any triangle	Guess a specific number between 5 and 6	Draws a 3-times-1 rectangle	Draws a 0.5-times-1.5 rectangle	Says it is impossible	Side = 4	Side = 5
229	16	F	Performs the Meno procedure complete	Says that is is the square root of 2, but does not show it in the draw	Draws a 2-times-2 triangle (b*h)	Says that is is the square root of 32, but does not show it in the draw	Draws 2 squares that share one side	Builds a rectangle with two half squares	Turns the pool 45º and doubles the area	Side = 4	Bisects the side between 4 and 5
230	15	M	Performs the Meno procedure complete	Performs the Meno procedure complete but 'backwards'	Can not answer	Marca diagonales, usa Menon correctamente	Draws 2 squares that share one side	Draws a 1-times-4 rectangle	Turns the pool 45º and doubles the area	Draws a square formed of 4 squares	Does not answer
231	17	M	Performs the Meno procedure complete	Performs the Meno procedure complete but 'backwards'	Joins both halfs (triangles) of the original square	Marca diagonales, usa Menon correctamente	Draws 2 squares that share one side	Draws a double square and takes half	Turns the pool 45º and doubles the area	Draws a square formed of 4 squares	Draws a bigger square
232	16	F	Side = 4	Says that is is the square root of 2, but does not show it in the draw	Draws a 2-times-4 triangle (b*h)	Guess a specific number between 5 and 6	Does not answer	Can not answer	Says it is impossible	Side = 4	Does not answer
233	14	F	Performs the Meno procedure complete	Draws a square that seems to have side = 1	Joins both halfs (triangles) of the original square	Marca diagonales, usa Menon correctamente	Draws a 2-times-4 rectangle	Can not answer	Says it is impossible	Side = 4	Says that is is the square root of 20 or 2-times-square(5), but does not show it in the draw
234	16	F	Says that is is the square root of 8, but does not show it in the draw	Says that is is the square root of 2, but does not show it in the draw	Draws a (square root of 8)-times-(square root of 8) triangle	Says that is is the square root of 32, but does not show it in the draw	Draws 2 squares that share one side	Draws a 2-times-2 square	Does not do it or it is so incomplete that we can not understand it	Draws a square formed of 4 squares	Says that is is the square root of 20 or 2-times-square(5), but does not show it in the draw
235	17	M	Says that is is the square root of 8, but does not show it in the draw	Says that is is the square root of 2, but does not show it in the draw	Draws a triangle of half a 4-times-4 square	Says that is is the square root of 32, but does not show it in the draw	Draws a triangle of area = 16	Draws a 1-times-4 rectangle	Says it is impossible	Side = 4	Says that is is the square root of 20 or 2-times-square(5), but does not show it in the draw
236	17	F	Says that is is the square root of 8, but does not show it in the draw	Says that is is the square root of 2, but does not show it in the draw	Draws a 2-times-4 triangle (b*h)	Says that is is the square root of 32, but does not show it in the draw	Draws a 2-times-4 rectangle	Draws a 0.5-times-8 rectangle	Says it is impossible	Side = 4	Says that is is the square root of 20 or 2-times-square(5), but does not show it in the draw
237	16	M	Performs the Meno procedure complete	Performs the Meno procedure complete but 'backwards'	Joins both halfs (triangles) of the original square	Marca diagonales, usa Menon correctamente	Draws 2 squares that share one side	Builds a rectangle with two half squares	Turns the pool 45º and doubles the area	Side = 4	Does not answer
238	16	F	Performs the Meno procedure complete	Draws a triangle of area = 2	Can not answer	Draws a triangle or paralelogram	Draws 2 squares that share one side	Builds a rectangle with two half squares	Says it is impossible	Does not answer	Tries to do it graphically using squares and rectangles
239	17	M	Draws only the diagonal as the side of the new square	Performs the Meno procedure complete but 'backwards'	Draws a 2-times-1 triangle (b*h)	Can not answer (but tries)	Draws a 2-times-4 rectangle	Draws any rectangle	Does not do it or it is so incomplete that we can not understand it	Side = 4	Says that is is the square root of 20 or 2-times-square(5), but does not show it in the draw
240	15	F	Draws a square that seems to have side = 4	Performs the Meno procedure complete but 'backwards'	Joins both halfs (triangles) of the original square	Draws a bigger square	Draws 2 squares that share one side	Builds a rectangle with two half squares	Turns the pool 45º and doubles the area	Draws a square formed of 4 squares	Tries to do it graphically using squares and rectangles
241	15	F	Performs the Meno procedure complete	Can not answer	Draws a specific triangle, non of the previous length sides	Side = 16	Draws a 2-times-4 rectangle	Draws a 1-times-4 rectangle	Does not do it or it is so incomplete that we can not understand it	Draws a square formed of 4 squares	Side = 10
242	17	M	Draws a slightly bigger square	Draws a slightly smaller square (but bigger than 1)	Draws a 2-times-1 triangle (b*h)	Draws a triangle or paralelogram	Draws a 2-times-4 rectangle	Draws a 1.33-times-3 rectangle	Turns the pool 45º and doubles the area	Side = 4	Side = 5
243	16	M	Draws a square that seems to have side = 4	Side = 1	Can not answer	Draws a bigger square	Does not answer	Draws a 2-times-2 square	Suggest to isolate the trees but does not explain how to duplicate	Side = 4	Draws a bigger square
244	18	M	Performs the Meno procedure complete	Performs the Meno procedure complete but 'backwards'	Draws a 2-times-4 triangle (b*h)	Marca diagonales, usa Menon correctamente	Draws 2 squares that share one side	Builds a rectangle with two half squares	Turns the pool 45º and doubles the area	Draws a square formed of 4 squares	Does not answer
